# Supplementary material for: Corticosteroids impair epithelial regeneration in immune-mediated intestinal damage
Source: J Clin Invest. 2024 Feb 13;134(7):e155880. doi: 10.1172/JCI155880 (PMC10977993; doi:10.1172/JCI155880)
Supplement: Supporting data values [file jci-134-155880-s107.xlsx]

## Sheet: Figure 1A survival
Survival
Time (days)	BM only	BM+T Veh	BM+T 1mg/kg	BM+T 3 mg/kg	BM+T 6 mg/kg
60	0
60	0
60	0
60	0
100	0
100	0
100	0
100	0
100	0
100	0
100	0
100	0
100	0
8		1
7		1
7		1
6		1
6		1
9		1
8		1
8		1
8		1
7		1
7		1
6		1
6		1
9		1
8		1
8		1
6		1
8		1
25		1
26		1
8		1
31		1
26		1
8		1
41			1
9			1
8			1
34			1
7			1
9			1
8			1
9			1
26				1
8				1
7				1
7				1
58				1
28				1
7				1
35				1
26					1
35					1
49					1
26					1
25					1
9					1
7					1
7					1
69					1
100					0
100					0
68					1
43					1
100					0
100					0
100					0

## Sheet: Figure 1A Clinical Score
Clinical Score
Time (days)	BM only													BM+T Vehicle																								BM+T 1 mg/kg								BM+T 3 mg/kg
0	0	0	0	0	0	0	0	0	0	0	0	0	0	0	0	0	0	0	0	0	0	0	0	0	0	0	0	0	0	0	0	0	0	0	0	0	0	0	0	0	0	0	0	0	0	0	0	0	0
3	0.5	2	1	0.5	0.5	2	1	0.5	0.5	1.5	1.5	1.5	0.5	1	1	1.5	1	2	1	2	1	1	1	1.5	1	2	1	2	1	2	2	1.5	1.5	2	1	2	2	2	1	2	2.5	1	1	2.5	2	1	1	2	1.5
6	2	2	1	1	2	2	1	1	1.5	1.5	1.5	1.5	1	5.5	5.5	4.5	1	5.5	6	6	4	5.5	5.5	4.5	1	5.5	6	6	4	2	5	4.5	5.5	5.5	4.5	4.5	5.5	3.5	5	5	3.5	5.5	4	5.5	5	2.5	3.5	3.5	3.5
13	0.5	0.5	2	0	0.5	0.5	2	0	0.5	0.5	0.5	1	0.5	5.5	5.5	4.5	1	5.5	6	6	4	5.5	5.5	4.5	1	5.5	6	6	4	2	5	3	3.5	5.5	3.5	3.5	5.5	3	5	5	3	5.5	4	5.5	5	2	3.5	3.5	3.5
17	0	0.5	1	0.5	0	0.5	1	0.5	0.5	1	1	1	1	5.5	5.5	4.5	1	5.5	6	6	4	5.5	5.5	4.5	1	5.5	6	6	4	2	5	3	3.5	5.5	3.5	3.5	5.5	3	5	5	3	5.5	4	5.5	5	3	3.5	3.5	3.5
20	0	1.5	1	1	0	0.5	1	0.5	0.5	1	1	1	1	5.5	5.5	4.5	1	5.5	6	6	4	5.5	5.5	4.5	1	5.5	6	6	4	2	5	5	5.5	5.5	4.5	5.5	5.5	4	5	5	3	5.5	4	5.5	5	3	3.5	3.5	3.5
24	0	1	1	1	0	1.5	1	1	0.5	1	1	1	1	5.5	5.5	4.5	1	5.5	6	6	4	5.5	5.5	4.5	1	5.5	6	6	4	2	5	5	5.5	5.5	4.5	5.5	5.5	4.5	5	5	4.5	5.5	4	5.5	5	4	3.5	3.5	3.5
27	0.5	1	1	1	0	1.5	1	1	0.5	1	1	1	1	5.5	5.5	4.5	1	5.5	6	6	4	5.5	5.5	4.5	1	5.5	6	6	4	2	5	5	5.5	5.5	5.5	5.5	5.5	5	5	5	5	5.5	4	5.5	5	4	3.5	3.5	3.5
37	0	1	1	1	0	1	1	1	0.5	0	0	0	0	5.5	5.5	4.5	1	5.5	6	6	4	5.5	5.5	4.5	1	5.5	6	6	4	2	5	5	5.5	5.5	5.5	5.5	5.5	5.5	5	5	5	5.5	4	5.5	5	4	3.5	3.5	3.5
[truncated: 20 more columns]

## Sheet: Figure 1A Weight
Weight (%)
Time (days)	BM only													BM + T Vehicle																								BM+T 1 mg/kg								BM+T 3 mg/kg
0	100	100	100	100	100	100	100	100	100	100	100	100	100	100	100	100	100	100	100	100	100	100	100	100	100	100	100	100	100	100	100	100	100	100	100	100	100	100	100	100	100	100	100	100	100	100	100	100	100
2	93.7984	87.037	94.4	96.6102	93.7984	87.037	94.4	96.6102	98.75	85.5932	90.9091	84.9785	91.9679	92.126	96.0159	92.3664	90.3915	89.3238	90.8367	89.3333	92.8889	92.126	96.0159	92.3664	90.3915	89.3238	90.8367	89.3333	92.8889	90.4059	92.0354	89.0688	87.9828	84.3882	90	91.0781	90.708	88.9831	90.7563	86.3813	88.189	91.7031	90.5109	88.9401	88.9344	93.9815	95.1691	84.3511	91.7749
5	89.1473	83.3333	93.2	90.2542	89.1473	83.3333	93.2	90.2542	88.3333	82.6271	91.3876	83.691	85.9438	73.622	74.1036	75.9542	90.3915	72.242	71.3147	72.3333	76.4444	73.622	74.1036	75.9542	90.3915	72.242	71.3147	72.3333	76.4444	90.4059	80.0885	72.0648	65.2361	75.9494	71.7391	65.4275	64.1593	71.1864	74.3697	73.5409	76.378	70.7424	75.1825	69.1244	70.9016	78.7037	78.744	65.6489	70.9957
9	87.2093	82.5926	90.8	96.6102	87.2093	82.5926	90.8	96.6102	88.75	87.7119	88.5167	88.412	87.9518	73.622	74.1036	75.9542	90.3915	72.242	71.3147	72.3333	76.4444	73.622	74.1036	75.9542	90.3915	72.242	71.3147	72.3333	76.4444	90.4059	80.0885	85.4251	81.1159	75.9494	85.2174	72.8625	64.1593	86.0169	74.3697	73.5409	83.0709	70.7424	75.1825	69.1244	70.9016	86.1111	78.744	65.6489	70.9957
12	88.3721	87.037	93.6	97.8814	88.3721	87.037	93.6	97.8814	95.4167	92.3729	98.0861	90.1288	88.755	73.622	74.1036	75.9542	90.3915	72.242	71.3147	72.3333	76.4444	73.622	74.1036	75.9542	90.3915	72.242	71.3147	72.3333	76.4444	90.4059	80.0885	81.7814	84.9785	75.9494	83.4783	76.2082	64.1593	89.4068	74.3697	73.5409	87.0079	70.7424	75.1825	69.1244	70.9016	88.8889	78.744	65.6489	70.9957
16	92.6357	91.8519	94.4	100.424	92.6357	91.8519	94.4	100.424	95.8333	89.8305	99.5215	96.9957	89.9598	73.622	74.1036	75.9542	90.3915	72.242	71.3147	72.3333	76.4444	73.622	74.1036	75.9542	90.3915	72.242	71.3147	72.3333	76.4444	90.4059	80.0885	80.1619	78.97	75.9494	76.5217	69.8885	64.1593	81.3559	74.3697	73.5409	86.2205	70.7424	75.1825	69.1244	70.9016	85.6481	78.744	65.6489	70.9957
19	91.4729	88.5185	89.6	98.3051	91.4729	88.5185	89.6	98.3051	94.1667	94.0678	102.392	100	90.3614	73.622	74.1036	75.9542	90.3915	72.242	71.3147	72.3333	76.4444	73.622	74.1036	75.9542	90.3915	72.242	71.3147	72.3333	76.4444	90.4059	80.0885	76.1134	74.2489	75.9494	79.5652	71.0037	64.1593	72.4576	74.3697	73.5409	79.9213	70.7424	75.1825	69.1244	70.9016	79.6296	78.744	65.6489	70.9957
23	93.7984	88.8889	90	102.119	93.7984	88.8889	90	102.119	94.5833	94.0678	99.5215	93.5622	91.1647	73.622	74.1036	75.9542	90.3915	72.242	71.3147	72.3333	76.4444	73.622	74.1036	75.9542	90.3915	72.242	71.3147	72.3333	76.4444	90.4059	80.0885	75.3036	68.6695	75.9494	68.2609	64.684	64.1593	67.3729	74.3697	73.5409	77.1654	70.7424	75.1825	69.1244	70.9016	62.037	78.744	65.6489	70.9957
26	89.9225	87.4074	80.4	100.847	89.9225	87.4074	80.4	100.847	91.25	91.1017	98.5646	91.4163	86.3454	73.622	74.1036	75.9542	90.3915	72.242	71.3147	72.3333	76.4444	73.622	74.1036	75.9542	90.3915	72.242	71.3147	72.3333	76.4444	90.4059	80.0885	75.3036	68.6695	75.9494	63.4783	64.684	64.1593	66.9492	74.3697	73.5409	73.2283	70.7424	75.1825	69.1244	70.9016	62.037	78.744	65.6489	70.9957
31	94.9612	87.037	79.2	100.424	94.9612	87.037	79.2	100.424	93.75	89.8305	100	93.5622	88.3534	73.622	74.1036	75.9542	90.3915	72.242	71.3147	72.3333	76.4444	73.622	74.1036	75.9542	90.3915	72.242	71.3147	72.3333	76.4444	90.4059	80.0885	75.3036	68.6695	75.9494	63.4783	64.684	64.1593	64.8305	74.3697	73.5409	68.1102	70.7424	75.1825	69.1244	70.9016	62.037	78.744	65.6489	70.9957
37	92.2481	87.037	72.4	97.4576	92.2481	87.037	72.4	97.4576	92.9167	88.1356	102.392	88.8412	85.5422	73.622	74.1036	75.9542	90.3915	72.242	71.3147	72.3333	76.4444	73.622	74.1036	75.9542	90.3915	72.242	71.3147	72.3333	76.4444	90.4059	80.0885	75.3036	68.6695	75.9494	63.4783	64.684	64.1593	56.7797	74.3697	73.5409	68.1102	70.7424	75.1825	69.1244	70.9016	62.037	78.744	65.6489	70.9957
[truncated: 20 more columns]

## Sheet: Figure 1D
Crypts per circumference			Lgr5-Lacz+ cells per circumference
CTRL	MP		CTRL	MP
103	120		170	189
103	135		138	171
130	118		214	218
124	103		212	210
139	121		199	195
146	115		219	228
118	113		187	205
	122		195	164
				162

## Sheet: Figure 1E
Crypt height (µm)			TA height (µm)
CTRL	MP		CTRL	MP
140.92	109.449		97.525	76.519
140.612	121.532		96.465	62.066
133.729	95.3983		77.685	54.0914
124.987	99.0471		95.8157	62.355
139.137	98.3		85.2583	61.4243
128.282	85.4933		87.4814	46.04
88.7514	77.1833		49.375	46.71
89.475	82.3367		52.015	48.764
82.644			61.035

## Sheet: Figure 1F
Crypt/villus ratio
CTRL	MP
0.644661	0.604928
0.705484	0.519772
0.667608	0.428699
0.5425	0.540105
0.560906	0.439838
0.603987	0.511688
0.487627	0.427078
0.419566	0.513246
0.451215	0.453336
0.477825	0.462881
0.554543	0.405913
0.55221	0.40381
0.618531	0.48073
0.543129	0.471389
0.513471	0.440904
0.53411	0.62569
0.514101	0.507432
0.517176	0.377915

## Sheet: Figure 1G
Ki67+ cells per crypt
CTRL	MP
29.25	23
27.583	22.6
28.333	26.444
25.5	21.333
28.111	22
26.667	21
24	18.5
23.8	20.286
27.3	19.333
27.7	22.286
23	20.1
26.9	18.857
26.875	20.9
25	16.857
20.375	15.6
16	16.444
16.6	17

## Sheet: Figure 1H
Cdkn1a
CTRL	MP
1	1.973
1.053	2.11
1.64	1.874

## Sheet: Figure 2B
Organoid number
Methylprednisolone						Dexamethasone						Budesonide
0	0.01	0.1	1	10		0	0.01	0.1	1	10		0	0.01	0.1	1	10
70	57	86	82	77		72	69	74	74	63		70	86	91	78	49
86	90	86	88	89		81	76	69	64	56		86	69	82	89	63
58	71	61	71	76		62	76	67	68	58		58	108	95	81	44
63			87	70		65	60	59	65	46		63		77	76	49
69						55						69
86						54						86
65						42						65
68												68

## Sheet: Figure 2C
Organoid size (µm²)
Methylprednisolone						Dexamethasone						Budesonide
0	0.01	0.1	1	10		0	0.01	0.1	1	10		0	0.01	0.1	1	10
56103.8	49638.3	36517.1	28318.6	32227.7		67139.1	37194.3	31815.2	30600.4	33887.9		71784.9	66475.7	34135.6	44730.4	49685.6
61024.3	47031.9	38856	35786.8	26357.2		75054.6	39779.4	35168.2	34113.6	33924		68746.8	48590.9	39966.3	43586.2	33350.7
63073.3	55635.8	43474.6	33729.7	29727.2		59068.8	39945.7	37920.1	37448.9	35322.4		69651.7	48064.3	41865.2	38522.9	60572
67359.4	45866.3		35750.6	33567		53220.8	37989.3	38646.1	39088.9	34739.6		64794.3	34639	44748.1	37733.4

[truncated: 51 more sheets: Figure 2D, Figure 2E, Figure 2G, Figure 2H, Figure 2J, Figure 3A, Figure 3B, Figure 3C, Figure 3D, Figure 3F, Figure 4C, Figure 4D, Figure 4F, Figure 4G, Figure 4J, Figure 4K, Figure 4L, Figure 4M, Figure 5B, Figure 5D …]
